# Supplementary material for: Improving disclosure of medical error through educational program as a first step toward patient safety
Source: BMC Med Educ. 2017 Mar 4;17:52. doi: 10.1186/s12909-017-0880-9 (PMC5336642; doi:10.1186/s12909-017-0880-9)
Supplement: Additional file 7: — error disclosure performance rating score. Description of data: Raw data of error disclosure performance data of 16 participants using rating scale. (XLSX 9 kb) [file 12909_2017_880_MOESM7_ESM.xlsx]

## Sheet: Sheet1
	group (intern, student)	Explanation of medical facts regarding error	Honesty and truthfulness	Empathy	Prevention of future errors	General communication skills	overall
intern a1	1	3	4	4	1	4	3.2
intern a2	1	4	3	4	1	4	3.2
intern a3	1	3	3	3	1	3	2.6
intern b1	1	3	4	4	1	4	3.2
intern b2	1	3	4	3	1	4	3
intern b3	1	4	3	4	1	3	3
student A1	2	4	3	3	1	4	3
student A2	2	3	4	4	1	3	3
student A3	2	4	3	3	1	4	3
student A4	2	3	4	4	1	3	3
student A5	2	3	4	4	1	3	3
student B1	2	3	3	3	1	3	2.6
student B2	2	4	3	4	1	4	3.2
student B3	2	3	3	3	1	3	2.6
student B4	2	4	3	4	1	4	3.2
student B5	2	3	4	4	1	3	3
