# Supplementary material for: Improving disclosure of medical error through educational program as a first step toward patient safety
Source: BMC Med Educ. 2017 Mar 4;17:52. doi: 10.1186/s12909-017-0880-9 (PMC5336642; doi:10.1186/s12909-017-0880-9)
Supplement: Additional file 8: — Participant’s Response to medical errors. Description of data: Raw data of participant’s response to medical errors (3 clinical cases with different severity of error outcome), satisfaction and change after the education program. (XLSX 18 kb) [file 12909_2017_880_MOESM8_ESM.xlsx]

## Sheet: Sheet1
	case1	case2	case3	satisfaction	change of attitude (1:increased confidence, 2:make preparations, 0:others)
intern a1	1	2	2	4	2
intern a2	1	1	1	5	1
intern a3	1	2	2	5	2
intern b1	1	2	2	4	1
intern b2	1	3	4	5	2
intern b3	1	1	1	5	1
student 1	1	2	3	4	2
student 2	1	1	3	5	1
student 3	1	5	2	4	2
student 4	1	1	4	3
student 5	1	1		4	0
student 6	1	1	2	5	1
student 7	1	1	2	4	1
student 8	1	3		5	1
student 9	1	4	4	5	1
student 10	1	2	2	4
student 11	1	1	2	4	1
student 12	1	1	2	4	0
student 13	1	5	4	4	0
student 14	1		3	3	0
student 15	1	2	1	3	0
student 16	1		4	5	1
student 17	2	3	5	4	1
student 18	1	2	3	4	0
student 19	1	2	4	4	0
student 20	1	2	3	5	1
student 21	1			4	0
student 22	2	2	3	3	0
student 23	1	4	3	4	1
student 24	1	1	2	2
student 25	1	2	3	5	1
student 26	1	3	3	3	0
student 27	1	2	2	5	1
student 28	2	1	2	4	1
student 29	1	2	2	5	1
student 30	2	2	3	4	1
student 31	2	3	3	4	1
student 32	2	2		5	1
student 33	1	1	3	2	0
student 34	1	3	2	4	1
student 35	1	1	2	5	1
student 36	3	2	3	4
student 37	1	1	2	1	0
student 38	1	2	3	4	1
student 39	1	2	2	3	0
student 40	2	2	5	4	1
student 41	1	4	6	4	1
student 42	1	1	2	4
student 43	1	1	2	5	1
student 44	1	2	1	4	1
student 45	1	1	2	5	1
student 46	1	2	2	4	1
student 47	2	4	1	3	0
student 48	2	4	3	3	1
student 49	1	1	1	2	0
student 50	1	2	4	4
student 51	1		1	3	1
student 52	1	5	1	4	1
student 53	1	1	3	5	1
student 54	1	1	1	4	1
student 55	1	2	2	3	1
student 56	1		1	4	2
student 57	1	5	3	5	0
student 58	1	1	2	5	1
student 59	1	2	2	4	1
student 60	1	3	5	5	1
student 61	2	3	2	4	1
student 62	1	1	3	4
student 63	2	3	4	5	0
student 64	2	2	2	5	1
student 65	1	1	2	4	1
student 66	1	2	3	1	0
student 67	1	3	3	4
student 68	1	2	2	4	1
student 69	1	1	1	5	1
student 70	2	5	3	4	1
student 71	3	5	2	3
student 72	1	1	2	4
student 73	1	1	2	5	1
student 74	1	1	1
student 75	2	3	3
student 76	2	4	6
student 77	2	4	2
student 78	2	3	2
student 79	1	1

## Sheet: Sheet2
번호	만족도					1	2	3	4	5
1	4					2	3	11	36	21
2	5
3	4					0	0	0	2	4
4	3
5	4
6	5
7	4
8	5
9	5
10	4
11	4
12	4
13	4
14	3
15	3
16	5
17	4
18	4
19	4
20	5
21	4
22	3
23	4
24	2
25	5
26	3
27	5
28	4
29	5
30	4
31	4
32	5
33	2
34	4
35	5
36	4
37	1
38	4
39	3
40	4
41	4
42	4
43	5
44	4
45	5
46	4
47	3
48	3
49	2
50	4
51	3
52	4
53	5
54	4
55	3
56	4
57	5
58	5
59	4
60	5
61	4
62	4
63	5
64	5
65	4
66	1
67	4
68	4
69	5
70	4
71	3
72	4
73	5
